# Supplementary material for: Racial and ethnic disparities in aortic stenosis within a universal healthcare system characterized by natural language processing for targeted intervention
Source: Eur Heart J Digit Health. 2025 Mar 18;6(3):392–403. doi: 10.1093/ehjdh/ztaf018 (PMC12088714; doi:10.1093/ehjdh/ztaf018)
Supplement: ztaf018_Supplementary_Data [file ztaf018_supplementary_data.zip]

Archive with 7 entries (7 files):
- Supplemental material .docx
- supplementary_1.pdf
- supplementary_2.pdf
- supplementary_3.pdf
- supplementary_4.pdf
- supplementary_5.pdf
- supplementary_6.pdf
